# Supplementary material for: Black TiOx Films with Photothermal-Assisted Photocatalytic Activity Prepared by Reactive Sputtering
Source: Materials (Basel). 2021 May 12;14(10):2508. doi: 10.3390/ma14102508 (PMC8151715; doi:10.3390/ma14102508)
Supplement: Supplementary file 1 [file materials-14-02508-s001.zip]

Archive with 1 entries (1 files):
- materials-1197277-supplementary.pdf
